# Supplementary material for: Mapping of the brain hemodynamic responses to sensorimotor stimulation in a rodent model: A BOLD fMRI study
Source: PLoS One. 2017 Apr 25;12(4):e0176512. doi: 10.1371/journal.pone.0176512 (PMC5404844; doi:10.1371/journal.pone.0176512)
Supplement: S1 Table — (XLSX) [file pone.0176512.s002.xlsx]

## Sheet: Feuil2
		Physiological recording data from graduated intensity stimuli under and above pain threshold.
		Rest		Stim 0.5 mA		Rest		Stim 1 mA		Rest		Stim 1.5 mA		Rest		Stim 1.6 mA		Rest		Stim 1.7 mA		Rest		Stim 1.8mA		Rest		Stim 1.9 mA		Rest		Stim 2 mA		Rest		Stim 2.1 mA		Rest		Stim 2.2mA
FC (bpm)		403±11		414±9		396±14		402±12		396±8		407±11		409±5		416±7		401±14		414±10		408±9		416±6		411±5		468±10		403±9		494±12		406±11		506±14		410±9		514±7
SPO2 (%)		97±1		97±2		97±1		97±1		98±1		97±2		98±1		97±1		96±2		97±1		97±1		98±1		97±1		97±2		98±1		97±1		97±1		97±2		97±1		97±1
Temperature (°C)		37±0.5		37±0.5		37±0.5		37±0.5		37±0.4		37±0.4		37±0.4		37±0.5		37±0.4		37±0.4		37±0.4		37±0.5		37±0.5		37±0.5		37±0.5		37±0.5		37±0.4		37±0.4		37±0.4		37±0.4
